# Supplementary material for: Are Kidneys Affected by SARS-CoV-2 Infection? An Updated Review on COVID-19-Associated AKI
Source: Pathogens. 2024 Apr 16;13(4):325. doi: 10.3390/pathogens13040325 (PMC11054118; doi:10.3390/pathogens13040325)
Supplement: Supplementary file 1 [file pathogens-13-00325-s001.zip]

Archive with 1 entries (1 files):
- pathogens-2935361-supplementary.pdf
